# Supplementary material for: An experimentally validated approach to automated biological evidence generation in drug discovery using knowledge graphs
Source: Nat Commun. 2024 Jul 8;15:5703. doi: 10.1038/s41467-024-50024-6 (PMC11231212; doi:10.1038/s41467-024-50024-6)
Supplement: Supplementary file 4 — Source Data [file 41467_2024_50024_MOESM4_ESM.xlsx]

## Sheet: Figure 1
Figure 1a
	Path
	Lumacaftor -> bind -> CFTR <- activates - QBW251 - in trial for -> Cystic fibrosis
Figure 1b
	Rule	Path
	Compound – treats → Phenotype ← presents – Disease	Mannitol – treats → Bronchiectasis ← presents – Cystic fibrosis
	Compound – treats → Disease ← associates – Gene – associates → Disease	Acetylcysteine – treats → Bronchiectasis ← associates – SCNN1B – associates → Cystic fibrosis
	Compound – activates → Gene – participates → Pathway – involves → Disease	Elexacaftor – activates → CFTR – participates → ABC transporter – involves → Cystic fibrosis
	Compound – treats → Disease – in trial for → Compound – binds → Gene – associates → Disease	Captopril – treats → Rheumatoid arthritis – in trial for → Tranilast – binds → TGFB1 – associates → Cystic fibrosis
Figure 1c
	Path
	Tobramycin – treats → Cataract ← presents – Triploidy ← Rare genetic disease → Cystic fibrosis

## Sheet: Figure 2
No source data since Figure 2 is a flow diagram

## Sheet: Figure 3
Figure 3a
	Paths
	IBUDILAST <- involves <- Neuroactive ligand-receptor interaction <- participates <- PENK <- associates <- nervous system disorder -> ancestor -> fragile X syndrome
	IBUDILAST <- involves <- cAMP signaling pathway <- participates <- FOS <- associates <- nervous system disorder -> ancestor -> fragile X syndrome
	IBUDILAST <- involves <- cAMP signaling pathway <- participates <- AKT1 <- associates <- epilepsy -> ancestor -> fragile X syndrome
	IBUDILAST <- involves <- Neuroactive ligand-receptor interaction <- participates <- CHRNA4 <- associates <- nervous system disorder -> ancestor -> fragile X syndrome
	IBUDILAST <- involves <- Neuroactive ligand-receptor interaction <- participates <- ADRB2 <- associates <- nervous system disorder -> ancestor -> fragile X syndrome
	IBUDILAST <- involves <- cGMP-PKG signaling pathway <- participates <- MEF2C <- associates <- epilepsy -> ancestor -> fragile X syndrome
	IBUDILAST -> inhibits -> PDE4D <- binds <- BPN-14770 -> in_trial_for -> fragile X syndrome
Figure 3b
	Paths
	SULINDAC -> inhibits -> MAPK3 <- associates <- substance withdrawal syndrome <- treats <- CLONIDINE -> treats -> fragile X syndrome
	SULINDAC -> inhibits -> MAPK3 <- associates <- trigeminal neuralgia <- treats <- BACLOFEN -> in_trial_for -> fragile X syndrome
	SULINDAC -> inhibits -> MAPK3 <- associates <- autism <- treats <- ARIPIPRAZOLE -> treats -> fragile X syndrome
	SULINDAC -> inhibits -> MAPK3 <- inhibits <- MINOCYCLINE -> treats -> Autism <- presents <- fragile X syndrome
	SULINDAC -> binds -> PTGS1 -> participates -> Serotonergic synapse <- participates <- APP <- associates <- fragile X syndrome
	SULINDAC -> binds -> PTGS2 -> participates -> Alzheimer disease <- participates <- APP <- associates <- fragile X syndrome

## Sheet: Figure 4
Figure 4a
	Paths
	Lumacaftor -> binds -> CFTR <- activates <- QBW251 -> in_trial_for -> Cystic Fibrosis
	Lumacaftor -> involves -> ABC transporters <- participates <- CFTR -> inhibits -> Ibuprofen -> in_trial_for -> Cystic Fibrosis
	Lumacaftor -> involves -> Pancreatic secretion <- participates <- CFTR -> inhibits -> Ibuprofen -> in_trial_for -> Cystic Fibrosis
	Lumacaftor -> involves -> Bile secretion <- participates <- CFTR -> inhibits -> Ibuprofen -> in_trial_for -> Cystic Fibrosis
	Tezacaftor -> binds -> CFTR <- activates <- QBW251 -> in_trial_for -> Cystic Fibrosis
	Ivacaftor -> binds -> CFTR <- activates <- QBW251 -> in_trial_for -> Cystic Fibrosis
	Mannitol -> treats -> Bronchiectasis <- presents <-Cystic Fibrosis
	Tobramycin -> treats -> Bronchiectasis <- presents <-Cystic Fibrosis
	Acetylcysteine -> treats -> Pulmonary fibrosis <- presents <-Cystic Fibrosis
Figure 4b
	Paths
	Cabergoline -> treats -> hyperprolactinemia < involves <-JAK-STAT signaling pathway <- participates <-IL6 <- associates <-Parkinson disease
	Rivastigmine -> treats -> Alzheimer disease < involves <-Pathways of neurodegeneration - multiple diseases <- participates <-IL6 <- associates <-Parkinson disease
	Entacapone -> in_trial_for -> Huntington disease < involves <-Pathways of neurodegeneration - multiple diseases -> involves -> Parkinson disease
Figure 4c
	Paths
	ACETYLCYSTEINE->in_trial_for->end stage renal failure->in_trial_for->TENAPANOR->binds->SLC9A3->associates->cystic fibrosis
	ACETYLCYSTEINE->in_trial_for->proteinuria->in_trial_for->AMILORIDE->binds->SCNN1B->associates->cystic fibrosis
	ACETYLCYSTEINE->in_trial_for->Maturity-onset diabetes <- in trial for - CFTR -inhibits->Glyburide->associates->cystic fibrosis
	ACETYLCYSTEINE->in_trial_for->Myelofibrosis <- in trial for - Fresolimumab -inhibits->TGFB1->associates->cystic fibrosis

## Sheet: Figure 5
Figure 5
	Paths
	Levofloxacin - in trial for -> Bronchitis <-treats- Domase alfa -in trial for -> Cystic fibrosis
	Levofloxacin - treats -> Bronchitis <-treats- Domase alfa -in trial for -> Cystic fibrosis

## Sheet: Figure 6
Figure 6a
	Paths
	Levofloxacin – in trial for -> Bronchitis <- treats – Dornase alfa – in trial for -> Cystic fibrosis
	Levofloxacin – in trial for -> Bronchitis <- treats – Dornase alfa – treats -> Cystic fibrosis
	Levofloxacin – treats -> Bronchitis <- treats – Dornase alfa – in trial for -> Cystic fibrosis
	Levofloxacin – treats -> Bronchitis <- in trial for – Dornase alfa – treats -> Cystic fibrosis
Figure 6b
	Paths
	Levofloxacin – treats -> Bronchitis <- treats– Dornase alfa – treats -> Cystic fibrosis

## Sheet: Table 1
Table 1
		Gene	P value	Pathway	FDR-adjusted Pathway P value
	row1	PDE4D	0.0276 ↑	cAMP signaling pathway	1.02 E-4 ↑
	row2	PENK	0.0434 ↓	Neuroactive ligand-receptor interaction	0.0123 ↓
	row3	FOS	0.0602 ↑(significant logFC=0.854)	cAMP signaling pathway	1.02 E-4 ↑
	row4	AKT1	0.029 ↓	cAMP signaling pathway	1.02 E-4 ↑
	row5	MEF2C	0.0287 ↑	cGMP-PKG signaling pathway	0.0184 ↑
	row6	NPY2R	0.0094 ↓	Neuroactive ligand-receptor interaction	0.0123 ↓
	Raw gene expression data is available at NCBI Sequence Read Archive (SRA) ) under BioProject PRJNA1096445

## Sheet: Table 2
Table 2
		Gene	P value	Pathway associated	FDR-adjusted Pathway P value
	row1	PTGS1	0.0269 ↓	Serotonergic synapse	Not significant
	row2	MAPK3	0.0028 ↓	Pathways of neurodegeneration	4.55 E-24 ↓ (Most significant “Alzheimer's disease”)
	row3	PTGS2	0.0042 ↓	Alzheimer disease	4.55 E-24 ↓
	Raw gene expression data is available at NCBI Sequence Read Archive (SRA) ) under BioProject PRJNA1096445

## Sheet: Table 3
Table 3
		3-hop Possible paths	No of AnyBURL paths	No of filtered paths	Total reduction
	Parkinson's	719203	156254 (562k reduction)	34738 (121k reduction)	684K
	Cystic Fibrosis	310901	112276 (198k reduction)	44025 (68k reduction)	266K
	Unable to share raw path data since its from Healx KG

## Sheet: Supplementary Figure 1
Supplementary Figure 1
	Node types
	Compound
	Disease
	Phenotype
	Pathway
	Gene
	Protein
	Mechanism
	ATC
	Edge types
	Disease – parent –> Disease
	Disease – ancestor –> Disease
	Disease – descendent –> Disease
	Disease – presents –> Phenotype
	Phenotype – parent –> Phenotype
	Pathway – involves –> Disease
	Pathway – targets –> Pathway
	Gene – participates –> Pathway
	Compound – involves –> Pathway
	Gene – associates –> Disease
	Protein <– codes – Gene
	Gene – regulates –> Gene
	Mechanism< – targets – Protein
	Compound – binds –> Gene
	Compound – inhibits –> Gene
	Compound – activates –> Gene
	Compound – member –> ATC
	Compound – involves –> Mechanism
	Compound – treats –> Disease
	Compound – causes –> Disease
	Compound - in trial for –> Disease
	Compound – in in vivo preclinical trial for –> Disease
	Compound – has orphan designation for –> Disease
	Compound – in in vitro preclinical trial for –> Disease
	Compound – in in vivo preclinical trial effect mitigates –> Disease
	Compound – in in vivo preclinical trial effect no change –> Disease
	Compound – in in vitro preclinical trial effect mitigates –> Disease
	Compound – in in vivo preclinical trial effect exacerbates –> Disease
	Compound – in in vivo preclinical trial effect unknown –> Disease

[truncated: 7 more sheets: Supplementary Figure 2 - Raw, Supplementary Figure 2 - Data, Supplementary Table 1, Supplementary Table 2, Supplementary Table 3, Supplementary Table 4, Supplementary Table 5]
